# Supplementary material for: Human Angiotensin I-Converting Enzyme Produced by Different Cells: Classification of the SERS Spectra with Linear Discriminant Analysis
Source: Biomedicines. 2022 Jun 12;10(6):1389. doi: 10.3390/biomedicines10061389 (PMC9219671; doi:10.3390/biomedicines10061389)
Supplement: Supplementary file 1 [file biomedicines-10-01389-s001.zip]

Archive with 1 entries (1 files):
- biomedicines-1747757-supplementary.pdf
